# Supplementary material for: Association Between Preoperative Gait Speed and Mortality in Patients with Transcatheter Edge-to-Edge Mitral Repair
Source: Diseases. 2026 Jul 20;14(7):261. doi: 10.3390/diseases14070261 (PMC13408858; doi:10.3390/diseases14070261)
Supplement: Supplementary file 1 [file diseases-14-00261-s001.zip]

Archive with 1 entries (1 files):
- diseases-4393154-supplementary.pdf
